# Supplementary material for: The EVITA framework for evidence-based mental health policy agenda setting in low- and middle-income countries
Source: Health Policy Plan. 2020 Feb 10;35(4):424–39. doi: 10.1093/heapol/czz179 (PMC7195852; doi:10.1093/heapol/czz179)
Supplement: czz179_Supplementary_Data [file czz179_supplementary_data.zip]

Archive with 6 entries (5 files):
- czz179-Suppl_Data/
- czz179-Suppl_Data/Supplementary data 3_Detailed components & mechanisms.docx
- czz179-Suppl_Data/Supplementary data 4_EVITA in action.docx
- czz179-Suppl_Data/Supplementary data 1_Figure SD1 Simplified evidence–policy–practice model.tif
- czz179-Suppl_Data/Supplementary data 2_Protocol for expert interviews.docx
- czz179-Suppl_Data/Thumbs.db
